# Supplementary material for: Detection of Selected Canine Viruses in Nigerian Free-Ranging Dogs Traded for Meat Consumption
Source: Animals (Basel). 2023 Mar 22;13(6):1119. doi: 10.3390/ani13061119 (PMC10044693; doi:10.3390/ani13061119)
Supplement: Supplementary file 1 [file animals-13-01119-s001.zip]

Archive with 1 entries (1 files):
- animals-2199098-supplementary.docx
